# Supplementary material for: Tactile roughness perception in the presence of olfactory and trigeminal stimulants
Source: PeerJ. 2015 May 12;3:e955. doi: 10.7717/peerj.955 (PMC4435474; doi:10.7717/peerj.955)
Supplement: Supplemental Information 1 — This Excel file contains all data from Experiment I (first sheet) and Experiment II (second sheet). [file peerj-03-955-s001.xlsx]

## Sheet: Experiment I
Participant_nr	Age	Gender	Nationality	Education	Use_of_hands	Order_conditions	order_questionnaires	glasses	rough_c1_80_1	pleasant_c1_80_1	rough_c1_180_1	pleasant_c1_180_1	rough_c1_280_1	pleasant_c1_280_1	rough_c1_400_1	pleasant_c1_400_1	rough_c1_80_2	pleasant_c1_80_2	rough_c1_180_2	pleasant_c1_180_2	rough_c1_280_2	pleasant_c1_280_2	rough_c1_400_2	pleasant_c1_400_2	rough_c1_80_3	pleasant_c1_80_3	rough_c1_180_3	pleasant_c1_180_3	rough_c1_280_3	pleasant_c1_280_3	rough_c1_400_3	pleasant_c1_400_3	rough_c1_80_4	pleasant_c1_80_4	rough_c1_180_4	pleasant_c1_180_4	rough_c1_280_4	pleasant_c1_280_4	rough_c1_400_4	pleasant_c1_400_4	rough_c2_80_1	pleasant_c2_80_1	rough_c2_180_1	pleasant_c2_180_1	rough_c2_280_1	pleasant_c2_280_1	rough_c2_400_1	pleasant_c2_400_1	rough_c2_80_2
1	45	1	1	4	2	5	2	8	4	8	3	6	3	6	2	8	6	6	4	6	2	7	1	8	5	6	5	6	4	7	2	8	6	6	3	6	3	6	2	7	4	6	3	7	2	8	1	8	6
2	27	1	1	7	1	6	3	7	7	7	2	7	2	3	3	4	8	6	3	8	3	8	1	3	8	5	3	8	2	6	1	3	9	1	3	7	2	7	1	8	9	1	4	8	3	8	2	6	8
3	33	1	1	7	2	1	1	8	4	5	2	8	1	8	1	9	6	4	2	7	1	9	1	8	6	5	2	7	1	8	1	7	6	5	4	5	2	7	1	8	6	5	3	7	3	7	1	9	8
4	30	1	1	9	2	2	2	7	8	2	4	6	4	7	1	9	8	2	5	5	4	6	2	8	7	3	4	5	4	6	2	8	7	3	4	5	4	5	2	8	8	3	6	4	7	3	2	8	9
5	47	2	1	5	2	3	3	7	9	1	6	4	4	6	2	8	7	3	6	4	6	4	3	7	8	2	7	3	7	4	2	8	8	2	6	4	6	5	3	7	9	1	7	3	6	4	3	7	8
6	19	2	1	6	1	4	1	7	8	5	3	7	2	7	1	9	9	5	4	9999999	2	8	2	7	8	5	4	6	2	7	1	8	8	6	3	7	2	7	1	8	7	6	3	7	3	7	1	9	8
7	30	1	1	7	1	5	2	8	5	5	6	5	3	8	1	9	9	1	4	6	3	7	2	9	6	5	4	6	1	9	1	9	9	1	5	4	3	8	2	8	7	2	4	5	3	8	1	9	8
8	21	2	1	6	1	6	3	5	7	5	3	3	4	3	1	3	8	6	3	4	3	4	2	5	8	6	4	5	4	4	2	6	8	5	5	3	3	5	2	6	9	6	3	4	2	5	2	6	9
9	19	2	1	6	1	1	1	8	9	3	3	7	2	8	1	9	8	4	3	7	1	8	1	9	8	5	4	6	2	7	3	7	9	3	4	4	3	6	2	7	7	4	3	5	5	6	2	6	8
10	40	2	1	8	1	2	2	6	7	4	4	5	3	6	1	8	8	2	4	5	3	6	1	9	7	2	3	6	2	8	1	9	8	3	3	6	2	7	1	9	9	5	3	8	3	8	1	8	8
11	38	1	1	7	1	3	3	7	8	2	3	5	2	5	1	5	8	2	2	5	2	5	1	5	9	1	3	5	3	5	2	5	9	1	4	5	3	5	2	5	8	2	3	5	3	5	2	5	8
12	30	2	1	7	1	2	1	5	7	4	3	6	4	7	2	7	8	1	6	6	5	6	3	7	7	3	5	5	4	6	3	7	8	2	4	5	3	6	1	8	7	5	3	6	1	8	1	8	7
13	50	2	1	4	1	5	2	6	9	1	3	6	2	7	1	9	9	1	2	7	2	7	1	9	9	1	3	7	2	8	1	9	9	1	3	7	3	7	1	9	8	2	3	6	2	8	1	9	9
14	47	2	1	3	1	6	3	7	9	3	4	7	2	7	2	9	9	2	5	6	3	7	1	9	9	2	6	6	5	7	2	8	9	1	3	7	2	8	1	9	8	1	4	7	2	8	2	8	8
15	26	2	1	4	1	1	1	6	6	5	3	5	3	4	1	7	8	2	4	3	5	4	3	5	9	2	6	4	5	6	2	6	9	2	7	4	4	5	2	6	9	3	4	5	4	6	2	7	9
16	30	1	1	4	1	2	2	9	8	4	3	7	2	8	1	8	8	4	5	5	4	6	1	9	8	4	4	6	1	9	1	9	9	2	3	6	3	6	2	7	8	4	7	5	3	5	1	8	9
17	47	1	1	7	1	3	3	6	8	2	3	7	2	8	1	9	7	3	4	7	2	7	1	9	9	2	3	8	4	7	1	8	9	2	3	7	2	8	1	9	8	3	3	7	2	8	1	9	9
18	40	2	1	7	1	4	1	7	9	1	3	6	3	7	1	8	9	1	4	4	3	6	1	8	9	1	4	6	3	7	1	8	9	1	3	5	3	6	1	8	9	1	3	4	3	6	1	7	8
19	50	2	1	7	1	5	2	5	9	1	7	3	1	7	1	7	9	1	5	4	3	4	1	7	9	1	3	4	1	7	1	7	9	1	4	5	2	6	1	7	9	1	8	1	3	6	1	7	9
20	48	1	1	4	1	6	3	7	8	8	2	5	1	6	1	5	7	5	1	7	2	7	1	8	5	4	2	6	1	7	1	7	6	3	2	6	1	6	1	7	9	2	2	6	2	6	1	7	8
21	23	1	1	7	1	1	1	6	9	4	4	7	3	7	2	8	8	2	3	6	3	6	1	7	7	5	2	7	2	7	1	8	6	5	3	6	2	7	1	8	7	4	2	7	3	7	1	8	6
22	29	1	1	9	1	2	2	6	9	5	4	7	3	7	1	8	9	4	4	7	3	7	1	8	9	5	2	7	3	7	1	8	9	4	2	7	2	7	1	8	7	6	6	6	3	7	1	8	7
23	42	1	1	7	1	3	3	7	9	5	4	6	4	7	1	7	8	3	6	4	5	6	1	8	9	3	7	4	5	7	1	8	9	2	7	7	5	7	4	7	9	4	7	7	7	7	1	8	9
24	44	2	1	5	1	4	1	5	9	1	5	4	3	3	1	8	9	1	4	3	5	3	2	4	8	1	5	2	4	3	1	8	9	1	8	2	4	4	2	5	9	1	5	6	4	2	1	9	9
[truncated: 111 more columns]

## Sheet: Experiment II
Participant_nr	Age	Gender	Nationality	Education	Use_of_hands	intensity_PEA	intensity_Lemon	intensity_Ethanol	intensity_Indol	intensity_Control	pleasant_PEA	pleasant_Lemon	pleasant_Ethanol	pleasant_Indol	pleasant_Control	roughness_PEA_80_1	roughness_PEA_180_1	roughness_PEA_280_1	roughness_PEA_400_1	roughness_LEM_80_1	roughness_LEM_180_1	roughness_LEM_280_1	roughness_LEM_400_1	roughness_ETH_80_1	roughness_ETH_180_1	roughness_ETH_280_1	roughness_ETH_400_1	roughness_IND_80_1	roughness_IND_180_1	roughness_IND_280_1	roughness_IND_400_1	roughness_CON_80_1	roughness_CON_180_1	roughness_CON_280_1	roughness_CON_400_1	roughness_PEA_80_2	roughness_PEA_180_2	roughness_PEA_280_2	roughness_PEA_400_2	roughness_LEM_80_2	roughness_LEM_180_2	roughness_LEM_280_2	roughness_LEM_400_2	roughness_ETH_80_2	roughness_ETH_180_2	roughness_ETH_280_2	roughness_ETH_400_2	roughness_IND_80_2	roughness_IND_180_2
1	23	1	1	8	1	8	5	9	8	1	7	8	2	3	5	9	2	2	1	6	4	2	1	7	5	4	3	8	6	3	3	9	2	2	1	9	3	4	3	7	6	5	2	8	3	2	1	8	4
2	23	2	2	8	1	7	7	3	8	1	8	9	2	1	4	9	2	2	1	6	4	5	1	7	3	2	2	9	5	4	1	7	3	3	1	9	4	2	1	7	6	3	1	5	4	3	1	8	4
3	28	1	1	8	1	6	6	5	7	1	8	7	5	2	7	8	4	1	1	8	2	4	1	8	5	2	2	9	1	3	1	9	3	2	1	8	3	2	1	8	3	1	1	8	2	2	1	9	2
4	62	2	1	7	1	8	7	7	8	1	7	6	7	3	5	7	2	3	2	4	2	2	1	7	3	3	2	8	4	2	2	6	6	2	2	4	2	1	2	4	2	2	1	2	3	2	1	8	2
5	26	1	1	8	1	7	6	4	7	1	8	7	6	5	5	6	5	3	1	9	3	3	1	7	2	2	1	9	8	4	1	7	3	3	1	9	3	4	1	8	3	2	1	8	4	2	1	7	4
6	25	1	1	8	1	7	7	6	6	1	7	4	4	4	5	8	3	1	1	9	3	2	1	8	3	2	1	7	3	2	1	7	3	3	1	9	3	2	1	8	4	1	1	9	2	2	1	9	4
7	34	2	1	9	1	6	8	8	8	1	8	7	5	1	5	7	9	1	1	9	1	1	1	9	9	1	1	9	3	2	1	8	1	2	1	9	1	2	1	9	6	2	1	9	1	2	1	9	3
8	63	1	1	7	1	7	8	6	7	3	8	7	5	3	4	6	2	1	1	7	2	1	2	3	3	2	1	8	2	2	2	7	5	2	1	6	3	3	1	4	3	2	2	5	3	2	1	4	3
9	24	2	1	9	1	6	7	7	7	1	7	5	4	1	5	9	6	2	3	8	5	2	1	9	4	4	1	7	5	4	1	8	6	2	1	8	4	1	1	9	5	3	1	8	5	3	2	8	3
10	36	1	1	9	1	5	6	6	6	3	7	5	4	4	5	9	9	6	1	9	8	7	1	9	7	5	1	9	9	5	1	9	6	4	3	9	8	4	1	9	6	1	1	9	7	3	1	9	9
11	48	1	1	10	1	8	7	6	8	2	7	7	5	1	5	7	3	2	1	8	4	2	1	6	3	1	2	8	7	3	1	7	4	1	1	6	3	2	3	7	3	2	1	7	2	1	1	5	3
12	25	2	1	9	1	7	8	6	5	1	6	6	4	2	5	9	5	3	1	9	3	3	1	8	2	2	1	9	4	1	1	8	4	2	1	9	7	3	1	9	3	3	2	9	4	3	1	9	4
13	23	1	1	5	1	6	8	7	7	1	7	6	4	2	5	9	6	4	1	8	6	1	1	8	4	4	5	8	5	7	2	9	6	1	1	6	2	2	1	3	4	4	1	8	6	3	1	9	5
14	39	1	1	10	1	8	6	9	8	3	9	8	5	3	8	9	7	3	1	8	7	3	2	9	7	4	2	9	7	2	2	9	5	4	1	8	5	3	3	8	6	5	1	7	6	4	2	8	6
15	26	2	1	9	1	5	7	6	7	1	5	6	4	2	5	9	3	4	1	8	5	2	1	8	7	4	2	9	6	2	3	9	6	4	1	8	5	3	1	8	5	4	1	8	6	4	1	9	4
16	41	2	1	5	1	7	8	4	6	1	7	5	5	1	5	9	3	1	1	9	7	5	1	9	6	5	2	9	6	3	1	9	7	5	1	9	5	3	1	9	5	3	1	9	3	3	1	9	3
17	45	1	1	7	1	7	8	6	8	2	9	7	4	1	5	7	6	3	5	9	7	6	3	9	5	5	4	9	5	6	2	8	6	4	4	7	4	7	1	8	4	3	4	9	5	5	1	9	6
18	33	1	1	6	1	6	3	2	7	1	4	7	2	1	5	9	4	4	2	8	3	3	2	9	3	3	1	7	3	2	1	9	2	1	1	9	3	2	1	8	2	2	2	9	3	2	1	9	3
19	56	2	1	7	1	5	6	6	8	1	4	7	3	2	5	8	3	1	1	9	3	1	1	7	3	3	1	8	3	2	1	7	3	1	1	6	3	1	1	7	5	3	1	6	6	3	1	5	3
20	55	2	1	5	1	5	7	9	7	1	2	7	1	1	5	9	7	4	2	3	7	4	1	9	4	3	1	9	3	2	1	9	6	4	1	9	5	3	2	8	5	3	1	8	3	4	1	9	4
21	51	2	1	5	1	8	6	6	7	2	7	3	3	3	5	8	4	2	1	9	4	4	1	9	2	3	1	8	3	2	1	7	5	4	1	9	4	2	1	9	7	2	1	9	3	2	1	9	3
22	21	1	1	6	1	3	5	6	8	1	8	5	8	3	5	5	3	3	2	7	3	2	2	8	3	3	1	8	5	3	2	8	1	3	2	8	3	2	2	8	5	5	2	8	3	3	2	8	5
23	23	2	1	6	1	8	7	6	5	1	7	8	5	4	5	9	3	2	1	9	5	4	2	8	4	3	1	9	2	3	1	9	3	3	1	9	6	3	1	8	5	4	1	7	5	3	1	6	4
24	19	2	1	6	1	6	8	7	8	3	5	6	3	2	5	8	5	4	1	4	4	5	2	7	5	2	1	8	5	3	2	9	4	3	1	8	5	6	2	8	7	5	2	9	7	3	4	9	6
25	18	1	1	6	1	6	6	8	7	3	5	7	4	3	5	9	7	5	1	8	6	7	3	9	2	6	1	5	4	4	1	8	5	3	2	8	5	4	1	8	4	5	1	8	4	4	1	9	5
26	27	1	1	7	1	7	7	5	8	1	4	4	2	1	5	9	5	3	1	9	3	3	3	9	3	3	1	9	7	3	1	9	3	5	1	7	3	3	1	9	3	3	1	9	3	3	1	9	3
27	26	2	1	8	1	5	6	2	8	2	8	6	5	5	5	6	2	2	1	6	2	2	1	6	1	1	1	5	2	1	1	6	2	1	1	9	1	2	1	6	2	2	1	9	2	2	1	6	2
28	24	2	1	5	1	6	7	6	8	3	8	9	5	1	5	9	3	2	2	9	2	2	1	8	5	2	2	9	3	3	1	9	2	3	1	8	3	3	2	9	2	2	2	9	3	2	1	9	3
29	22	2	1	6	1	7	7	7	7	3	6	7	5	3	5	8	3	2	1	7	3	3	1	8	4	2	1	9	3	7	1	8	2	0	2	8	2	3	1	8	5	3	2	7	3	3	2	6	5
30	22	1	1	8	1	7	7	8	8	1	3	8	6	2	5	7	3	2	1	8	2	2	1	9	3	2	1	8	3	2	1	7	3	2	1	8	4	1	1	7	4	1	1	9	4	2	1	9	3
31	22	2	1	8	1	5	8	6	6	1	6	7	7	3	5	8	3	5	4	9	6	5	3	9	3	3	2	8	5	4	1	9	4	5	3	9	5	5	3	8	4	4	2	9	6	5	2	9	5
32	25	1	1	9	1	8	7	4	7	1	7	8	2	1	5	8	3	3	1	9	4	2	1	8	3	1	1	9	4	2	1	9	2	1	1	9	4	2	1	9	4	2	1	7	3	2	1	7	3
33	20	1	1	8	1	6	8	7	8	2	8	3	2	3	5	8	4	2	2	9	6	2	1	9	3	1	1	9	3	2	1	9	4	1	1	9	3	3	1	5	2	2	1	8	2	2	1	9	3
34	30	2	1	9	1	7	7	6	8	3	4	8	3	1	5	7	4	2	2	7	4	4	2	8	4	3	2	5	4	2	1	8	5	3	1	9	6	2	1	7	5	3	2	8	5	3	3	7	4
35	19	2	1	6	1	6	8	8	7	2	6	5	3	3	5	5	3	2	1	9	2	1	1	6	3	1	1	7	3	1	1	8	3	1	1	6	2	1	1	5	3	2	1	7	3	1	1	7	2
36	23	1	1	6	1	6	7	4	6	2	6	6	4	3	5	8	4	2	1	8	1	1	1	8	3	3	1	9	5	2	1	7	3	2	1	9	2	1	1	7	2	1	1	5	3	2	2	7	3
[truncated: 71 more columns]
